# Supplementary material for: Transient mTOR inhibition rescues 4-1BB CAR-Tregs from tonic signal-induced dysfunction
Source: Nat Commun. 2021 Nov 8;12:6446. doi: 10.1038/s41467-021-26844-1 (PMC8575891; doi:10.1038/s41467-021-26844-1)
Supplement: Supplementary file 4 — Source Data [file 41467_2021_26844_MOESM4_ESM.xlsx]

## Sheet: Table of contents
		Content of Source data		Abbreviations
		Data of following figures:		UT	Untransduced
		1e		Treg	CD4 regulatory T cell
		1f		CAR	Chimeric Antigen Receptor
		2a		Exp	Experiment
		2b		MFI	Mean of Fluorescence Intensity
		2c		Tconv	CD4 conventional T cell
		2d		VCN	Vector copy number
		2e		TSDR	Treg-Specific Demethylated Region
		2f
		2g
		2h
		2i
		3b
		4b
		4c
		4d
		4e
		4f
		4g
		4h
		5a
		5b
		5c
		5d
		6b
		6c
		6d
		6e
		7a
		7b-c
		8a
		Supp 1b
		Supp 1d
		Supp 3b
		Supp 3c
		Supp 5
		Supp 6a
		Supp 6b
		Supp 6c
		Supp 6d
		Supplemental Tables
		Supp Table 1
		Supp Table 2

## Sheet: Fig.1e
Figure 1e	Expansion fold
Condition	CD28 CAR-Treg															4-1BB CAR-Treg																	UT Treg
Days of culture	Exp 10	Exp 15	Exp 16	Exp 03	Exp 04	Exp 06	Exp 07	Exp 08	Exp 23	Exp 24	Exp 38	Exp 39	Exp 27	Exp 28	Exp 29	Exp 10	Exp 15	Exp 16	Exp 18	Exp 03	Exp 04	Exp 05	Exp 20	Exp 06	Exp 07	Exp 08	Exp 23	Exp 24	Exp 39	Exp 27	Exp 28	Exp 29	Exp 03	Exp 04	Exp 05	Exp 20	Exp 06	Exp 07	Exp 08	Exp 23	Exp 38	Exp 39	Exp 27	Exp 28	Exp 29
11	1	1	1	1	1	1	1	1	1	1	1	1	1	1	1	1	1	1	1	1	1	1	1	1	1	1	1	1	1	1	1	1	1	1	1	1	1	1	1	1	1	1	1	1	1
14	1.31	21	9.3	2.91	4.22	11.37	7.1	3.12	5.92	7.55	8.27	10.05	6.8	5.04	4.29	1.54	20	6.65	8	3.83	6.5	5	11.2	9.6	7.84	4.66	8.26	7.83	7.2	9.22	4.7	10	1.4	2.13	1.45	15	12.8	5.06	1.76	9.86	2.95	5.6	6.91	5.43	7.86
16	1.76	18		11.67	38.28		29.27	13.23	29.49	29.66	31.56	49.5	29	14	16	8.6	76		33	18.21	36.4	29.5	29.6		30.75	8.31	36.67	45.78	52.75	77	34	59	16	16.75	11.47	56		69.81	13.86	62.4	18.74	52.8	11	15	20
18	0.58	15	1	18.95	35.79		24.39	29.39	162.2	32.43	34.71					34.4	229	50.1		68.28	133.95	82.4	88.7		142.01	18.29	126.5	94					18.8	14.5	16.52	47		55.85	29.39	49.84	28.74
21		12	1	10.91	27.56		12.19	14.05	272.49	120.52	17.68						487	265	73.5	300.44	884	145	209.34		1155.96	54.86	176.26	212.54					12.18	6.63	13.21	18.5		41.89	15.59	43.19	7.65
Condition	CD28 CAR-Tconv												4-1BB CAR-Tconv															UT Tconv
Days of culture	Exp 10	Exp 04	Exp 06	Exp 07	Exp 08	Exp 23	Exp 24	Exp 38	Exp 39	Exp 25	Exp 28	Exp 29	Exp 10	Exp 18	Exp 04	Exp 05	Exp 20	Exp 06	Exp 07	Exp 08	Exp 23	Exp 24	Exp 38	Exp 39	Exp 25	Exp 28	Exp 29	Exp 10	Exp 04	Exp 05	Exp 20	Exp 06	Exp 07	Exp 08	Exp 24	Exp 38	Exp 39	Exp 25	Exp 28	Exp 29
11	1	1	1	1	1	1	1	1	1	1	1	1	1	1	1	1	1	1	1	1	1	1	1	1	1	1	1	1	1	1	1	1	1	1	1	1	1	1	1	1
14	3.91	7.02	9.66	10.92	4.68	4.38	10.38	5	4.8	6.94	4.65	9.17	2.8	5.2	5.95	2.98	10.6	6.24	6.18	2.68	2.67	7.03	2.76	16.32	3.26	4.62	9.58	1.11	2.99	4.45	16.2	1.1	5.61	2.4	4.75	3.06	2.36	5.14	5.11	9.4
16	23.07	26.7		100.14	20.91	19	149.82	40.1	41.82	94	53	39	7.47	15	26.23	13.13	17.64		38.91	9.58	12.49	52.55	8.96	16.26	9	23	62	6.74	34	41.4	35.15		53.28	16	41.33	23.25	14.71	42	36	51
18	119.95	150.7		300.43	98.69	141.4	697.96	31.3		684.56			22.7		45.38	38.48	49.4		124.52	28.75	75.85	203.54	48.82		105.49			17.03	84.4	260.84	84.37		191.81	150.4	238.23	53.41		458.53
21		518.46		1982.82	325.69	596.27	3122.68	115.45		2409.64				42.6	143.41	280.41	84		689.85	106.36	219.21	1571.35	406.86		1793.26				77.64	459	371.23		253.18	174.46	1796.15	64.88		3209.7

## Sheet: Fig.1f
Figure 1f	FSC-A MFI ratio 4-1BB/CD28
Condition / Experiment	Exp 38	Exp 39	Exp 04	Exp 06	Exp 07	Exp 08	Exp 09	Exp 21	Exp 24	Exp 25	Exp 27	Exp 28	Exp 29	Exp 30	Exp 33	Exp 34
raw MFI CD28 CAR-Treg	70177	61445	65278	69316	69609	62202	65786	62796	57749	69991	124092	149021	111358	133203	129347	139958
raw MFI 4-1BB CAR-Treg	72288	63758	85929	79309	91070	96941	77313	74828	58081	72515	138670	165043	113165	133742	140294	152336
ratio CAR-Treg 4-1BB/CD28	1.03	1.04	1.32	1.14	1.31	1.56	1.18	1.19	1.01	1.04	1.12	1.11	1.02	1	1.08	1.09
raw MFI CD28 CAR-Tconv	78087	70435	106163	81665	85320	77534	82755	NA	65963	87373	NA	158294	129291	116867	NA	NA
raw MFI 4-1BB CAR-Tconv	81868	66660	97882	83284	85472	79223	72553	82782	66698	84650	NA	161627	121770	130305	NA	NA
ratio CAR-Tconv 4-1BB/CD28	1.05	0.95	0.92	1.02	1	1.02	0.88		1.01	0.97		1.02	0.94	1.11

## Sheet: Fig.2a
Figure 2a	%HLA-DR+
experiment ID/ condition	CD28 CAR-Treg	4-1BB CAR-Treg	UT Treg	CD28 CAR-Tconv	4-1BB CAR-Tconv	UT Tconv
Exp 01	47.3	99.76	59.49	37.92	65.04	50.68
Exp 02	NA	96.81	20.83	NA	58.74	43.28
Exp 04	28.41	91.72	18.31	48.16	64.16	60.8
Exp 06	62.65	91.26	76.64	31.87	55.12	17.17
Exp 03	38.63	99.75	NA	NA	NA	NA
Exp 07	29.42	96.33	43.52	36.68	66.58	49.57
Exp 08	20.3	97.85	16.66	28.6	60.38	33.31
Exp 09	41.66	96.29	37.61	50.71	67.88	53.05

## Sheet: Fig.2b
Figure 2b	%PS6 on D16
experiment ID/ condition	CD28 CAR-Treg	4-1BB CAR-Treg	UT Treg	CD28 CAR-Tconv	4-1BB CAR-Tconv	UT Tconv
Exp 07	44.75	4.2	17.15	51.99	53.62	36.66
Exp 08	41.22	13.03	0.92	40.15	51.85	34.21
Exp 09	45.67	13.66	6.57	59.14	67.72	56.42
Exp 38	NA	5.9	16.88	19.13	41.96	44.3
Exp 20	49.16	NA	12.71	48.22	NA	43.44
Exp 26	54.86	35.64	6.06	NA	NA	NA

## Sheet: Fig.2c
Figure 2c	Metabolomic analysis
	Exp 28	UT Treg			CD28 CAR-Treg			4-1BB CAR-Treg			UT Tconv			CD28 CAR-Tconv			4-1BB CAR-Tconv
	Metabolite/Samples	Replicate #1	Replicate #2	Replicate #3	Replicate #1	Replicate #2	Replicate #3	Replicate #1	Replicate #2	Replicate #3	Replicate #1	Replicate #2	Replicate #3	Replicate #1	Replicate #2	Replicate #3	Replicate #1	Replicate #2	Replicate #3
	L-beta-Aminoisobutyric acid	3770000	1440000	2200000	59400000	1000000	907000	596000	883000	64400000	3680000	1850000	60000000	1610000	2640000	3470000	1350000	55800000	24400000
	L-Kynurenine	0	0	0	0	10200	0	25700	66600	21500	332000	253000	258000	127000	116000	265000	1360000	1540000	1570000
	Cysteinesulfinic acid	79300	60300	123000	286000	184000	318000	41400	0	0	214000	214000	304000	0	51600	24000	278000	224000	115000
	Cytidine	2190000	2800000	2640000	1570000	2480000	2080000	5140000	8200000	6750000	1920000	1150000	2980000	9060000	31300000	17100000	125000000	64700000	102000000
	GLN	1930000000	1920000000	1870000000	2220000000	2140000000	2260000000	75100000	72700000	86900000	194000000	195000000	200000000	63400000	102000000	83600000	314000000	402000000	445000000
	Arachidonic acid	343000	695000	255000	589000	968000	648000	58300	32100	0	26400	286000	124000	73700	44900	162000	487000	26200	612000
	Palmitic acid	652000000	381000000	404000000	145000000	183000000	579000000	384000000	355000000	571000000	506000000	109000000	126000000	61500000	114000000	113000000	136000000	732000000	87800000
	Xanthine	972000	962000	567000	592000	478000	1770000	7820000	9560000	9200000	9290000	7940000	9850000	2010000	2560000	2470000	5350000	9700000	7220000
	oxypurinol	917000	928000	539000	561000	464000	1640000	6470000	8770000	7950000	7440000	6080000	8340000	1690000	2230000	2220000	5130000	7750000	6320000
	uridine	150000	153000	155000	216000	191000	189000	341000	513000	489000	286000	344000	313000	183000	215000	189000	515000	490000	606000
	Creatine	13500	57300	18700	21700	38600	69200	59200	125000	214000	44900	16200	13600	42100	20400	15200	14500	145000	43100
	urate	361000	383000	105000	182000	316000	1790000	159000	303000	828000	341000	12200	98400	139000	446000	286000	344000	1610000	147000
	Linoleic acid	8330000	6640000	5050000	4570000	5520000	10100000	5490000	3570000	6430000	5780000	3730000	1070000	575000	2740000	2640000	1910000	8750000	3500000
	Oleic acid	53700000	32900000	32500000	18000000	20300000	48400000	33400000	30900000	46200000	39400000	15400000	15800000	11600000	15200000	12900000	16700000	61500000	12000000
	nicotinamide N-oxide	9590000	23700000	6560000	2680000	6750000	62900000	5070000	8820000	35400000	17200000	4660000	11500000	4110000	9760000	8030000	1820000	42600000	5270000
	Aspartate	731000000	727000000	751000000	805000000	802000000	797000000	297000000	317000000	299000000	397000000	424000000	432000000	269000000	277000000	277000000	586000000	582000000	630000000
	G6P	5100000	4600000	4860000	4730000	4030000	4010000	3910000	4940000	5090000	1870000	2090000	3960000	1800000	1900000	2930000	5190000	3190000	5630000
	UTP	9390000	8900000	9300000	13200000	8580000	9980000	20500000	26000000	27000000	34300000	30900000	27300000	17300000	24100000	19700000	42200000	41100000	41500000
	Tryptophan	47700000	50200000	56500000	66200000	71200000	68400000	151000000	152000000	141000000	284000000	282000000	304000000	183000000	151000000	191000000	330000000	370000000	353000000
	fructose 1	128000	102000	110000	184000	147000	186000	47000	260000	371000	4210000	5860000	2530000	364000	1010000	729000	763000	831000	2560000
	Methionine	126000000	123000000	123000000	174000000	173000000	182000000	249000000	268000000	284000000	695000000	730000000	776000000	400000000	440000000	436000000	790000000	869000000	850000000
	GSSG	294000	135000	138000	189000	245000	520000	467000	785000	793000	1460000	1980000	1810000	1310000	1970000	1710000	3080000	3870000	2700000
	ATP	67500000	63700000	72000000	72900000	53100000	59200000	64700000	79100000	76700000	107000000	95000000	92900000	56300000	68400000	69100000	124000000	116000000	134000000
	Argininosuccinate	21300	0	0	55400	106000	59500	2570000	2840000	2720000	12300000	13100000	13100000	5670000	5640000	6140000	11100000	11200000	11100000
	Cystathionine	0	0	0	1	0	0	159000	465000	358000	3200000	3480000	2990000	4110000	4950000	4800000	8140000	9010000	8870000
	uridine diphosphate galactose/glucose	20000000	18500000	23000000	22600000	21100000	19100000	38900000	42000000	38700000	66600000	62700000	61300000	27600000	25600000	32800000	51600000	55700000	51500000
	O-Phosphoethanolamine	202000000	199000000	193000000	195000000	194000000	193000000	22200000	24200000	24800000	160000000	172000000	173000000	115000000	145000000	151000000	249000000	248000000	257000000
	Citrulline	755000	1360000	765000	542000	715000	1250000	892000	1080000	2290000	4320000	3030000	2560000	1390000	1510000	1530000	2140000	3760000	2200000
	L-Dihydroorotic acid	0	0	0	1	0	0	0	14400	27600	5980000	5820000	5760000	3100000	4580000	5270000	7740000	8250000	7280000
	Serine	19000000	17300000	16700000	29000000	27400000	32900000	20700000	23400000	23600000	81100000	82000000	88200000	52000000	58200000	57200000	95800000	98600000	105000000
	GTP	3500000	3480000	3560000	3830000	2560000	3180000	5700000	6080000	6000000	8900000	9030000	7460000	5010000	6010000	4980000	8930000	10100000	9040000
	Ornithine	8610000	8250000	7890000	9140000	6750000	11200000	10700000	14100000	16200000	16500000	14300000	14000000	8170000	14400000	10500000	18300000	21600000	17800000
	Histidine	82000000	77300000	74200000	111000000	93300000	115000000	148000000	181000000	185000000	354000000	366000000	344000000	229000000	345000000	278000000	468000000	496000000	485000000
	acetyl-glutamine	3550000	3830000	3560000	3380000	3350000	3670000	5080000	5690000	5660000	6840000	6240000	6290000	5850000	5870000	6240000	9910000	10300000	9630000
	Glycerol 3-phosphate	71000000	70100000	74700000	80100000	77800000	77600000	13700000	16900000	18200000	32700000	32600000	34300000	17900000	34600000	24100000	51900000	39100000	35600000
	L-Alanine	115000000	119000000	115000000	146000000	147000000	154000000	119000000	132000000	133000000	353000000	375000000	380000000	262000000	310000000	309000000	462000000	466000000	489000000
	L-Sarcosine	115000000	119000000	115000000	146000000	147000000	154000000	119000000	132000000	133000000	353000000	375000000	380000000	262000000	310000000	309000000	462000000	466000000	489000000
	Phenylalanine	232000000	213000000	221000000	315000000	288000000	325000000	512000000	546000000	567000000	1040000000	1070000000	1090000000	759000000	890000000	884000000	1330000000	1300000000	1360000000
	Leucine	273000000	277000000	313000000	408000000	305000000	351000000	413000000	518000000	450000000	871000000	968000000	891000000	651000000	795000000	683000000	1090000000	1120000000	1140000000
	IsoLeucine	363000000	301000000	257000000	408000000	400000000	478000000	614000000	593000000	626000000	1190000000	1270000000	1430000000	965000000	1040000000	1050000000	1570000000	1450000000	1690000000
	FAD	365000	590000	439000	445000	645000	448000	912000	953000	1090000	639000	635000	804000	646000	786000	872000	1150000	1040000	1360000
	Asparagine	113000000	109000000	113000000	129000000	125000000	132000000	159000000	173000000	170000000	339000000	359000000	362000000	261000000	282000000	307000000	432000000	421000000	456000000
	CTP	2760000	2760000	2790000	3130000	2400000	2680000	5530000	6470000	7360000	9260000	9150000	8320000	5890000	6990000	5960000	9620000	9570000	9770000
	3-hydroxybutyric acid	693000	1240000	689000	1030000	1190000	975000	2480000	3060000	2700000	4420000	4560000	5090000	2400000	2680000	3170000	3920000	4180000	4580000
	Valine	335000000	323000000	316000000	425000000	405000000	457000000	529000000	570000000	590000000	1190000000	1230000000	1290000000	848000000	885000000	1030000000	1370000000	1380000000	1470000000
	Fumarate	14400000	14700000	15100000	18600000	18500000	17900000	41100000	44700000	41300000	104000000	103000000	102000000	66500000	68800000	71800000	104000000	104000000	104000000
	Palmitoleic acid	1690000	1440000	1130000	647000	1020000	1400000	1820000	2120000	2440000	3140000	1590000	1710000	1510000	1580000	1770000	2090000	3250000	1960000
	Glycine	48800000	48300000	48900000	50900000	51800000	51300000	71800000	71900000	75000000	100000000	103000000	102000000	74100000	78300000	84500000	115000000	121000000	118000000
	Taurine	306000000	307000000	306000000	351000000	352000000	366000000	131000000	138000000	137000000	203000000	221000000	216000000	160000000	171000000	169000000	241000000	276000000	230000000
	Tyrosine	236000000	216000000	223000000	306000000	295000000	329000000	514000000	548000000	590000000	981000000	964000000	963000000	715000000	857000000	909000000	1190000000	1200000000	1300000000
	UDP-GlcNAc	10200000	10500000	11200000	12400000	12200000	12600000	50900000	56800000	52200000	48700000	47700000	47600000	39700000	47000000	47000000	67400000	62900000	67100000
	Threonine	559000000	551000000	544000000	702000000	677000000	741000000	734000000	824000000	812000000	1660000000	1690000000	1760000000	1370000000	1580000000	1610000000	2200000000	2180000000	2340000000
	acetyl-lysine	674000	805000	704000	738000	652000	698000	1460000	1630000	1900000	5150000	4970000	5330000	3930000	5000000	5000000	6970000	6840000	6640000
	Pantothenate	45800000	45800000	47300000	47900000	50400000	56400000	75500000	87400000	85200000	157000000	169000000	162000000	195000000	230000000	221000000	313000000	305000000	324000000
	Malate	114000000	116000000	114000000	176000000	187000000	176000000	658000000	697000000	652000000	1650000000	1610000000	1650000000	1060000000	1100000000	1160000000	1600000000	1600000000	1640000000
	Creatinine	13100000	11300000	10200000	12000000	16700000	15400000	14200000	6680000	11700000	16300000	19600000	20100000	17100000	11400000	16500000	18600000	26700000	19900000
	Sedoheptulose-7-phosphate (D)	150000	265000	232000	49900	141000	132000	840000	882000	994000	5550000	5390000	5230000	2970000	2990000	3610000	4320000	4670000	4800000
	Acetyl CoA	17400	12900	27800	0	6700	41400	44800	50600	22500	0	0	101000	69300	183000	142000	249000	102000	217000
	Myristic acid	5820000	4710000	5050000	3110000	4500000	6010000	6500000	7140000	7840000	7220000	4350000	3640000	3450000	4310000	4430000	4460000	8260000	4560000
	nicotinamide	249000000	210000000	209000000	271000000	225000000	241000000	268000000	298000000	305000000	609000000	639000000	594000000	387000000	395000000	566000000	542000000	829000000	531000000
	Arginine	137000000	108000000	121000000	173000000	127000000	163000000	153000000	195000000	211000000	314000000	296000000	295000000	234000000	364000000	282000000	410000000	414000000	401000000
	Proline	3480000000	3410000000	3310000000	3830000000	3870000000	4160000000	10300000000	11900000000	11800000000	14500000000	15000000000	15000000000	12400000000	13200000000	13500000000	18000000000	17400000000	17900000000
	Coanzyme A	67800	21800	40900	28900	32100	97600	74800	79200	96200	879000	738000	613000	294000	280000	505000	472000	610000	381000
	NADP+	162000	187000	192000	154000	206000	251000	702000	523000	809000	1200000	1030000	1100000	914000	1000000	926000	1400000	1140000	1250000
	NADPH	162000	123000	59300	171000	163000	241000	2150000	2230000	2410000	1830000	1600000	1780000	2200000	3100000	2810000	3830000	2980000	4000000
	GLU	1290000000	1300000000	1270000000	1500000000	1440000000	1530000000	1130000000	1190000000	1210000000	3470000000	3540000000	3530000000	2860000000	3190000000	3220000000	4150000000	4010000000	4030000000
	N-carbamoyl-L-aspartic acid	0	0	0	1	0	0	51700	18300	26700	9590000	10600000	9660000	5450000	5300000	6050000	7510000	7480000	6790000
	Lysine	41000000	33300000	37800000	53300000	37600000	50500000	57900000	74800000	82000000	118000000	111000000	107000000	87600000	139000000	110000000	140000000	147000000	144000000
	Palmitoyl-carnitine	682000	676000	277000	826000	697000	870000	4200000	4660000	4740000	3440000	4350000	3570000	10500000	14400000	13800000	14800000	16000000	18700000
	GSH	413000000	458000000	421000000	444000000	450000000	477000000	497000000	537000000	529000000	1090000000	1130000000	1100000000	1010000000	1090000000	1130000000	1350000000	1340000000	1380000000
	Succinic acid	1230000	1140000	1420000	1290000	1070000	1590000	5040000	4960000	2480000	12400000	12400000	4480000	16000000	21100000	20200000	23800000	22600000	24300000
	Dodecanoic acid/Lauric acid	2770000	2280000	2630000	2030000	1740000	2830000	3140000	3310000	2870000	2900000	2220000	2510000	1950000	2890000	2100000	2480000	3880000	2180000
	Aminoadipate	4990000	4610000	4760000	9590000	7040000	9180000	20800000	25500000	25900000	37300000	49100000	41200000	29800000	41500000	39300000	44800000	47900000	43300000
	Butyryl-carnitine	132000	205000	121000	263000	301000	304000	4850000	5460000	5500000	7170000	7840000	7560000	14700000	16500000	17900000	19800000	20200000	17900000
	ADP	17700000	18100000	18200000	18200000	16800000	15000000	24400000	23800000	23100000	31700000	31800000	31400000	40300000	39300000	49900000	47600000	55400000	49700000
	UDP	3440000	2870000	3220000	4200000	3060000	2970000	8110000	8720000	8960000	7600000	7350000	7570000	13700000	15200000	18200000	18000000	19600000	17300000
	Ribose phosphate	241000	231000	355000	1120000	1550000	698000	616000	654000	875000	1650000	2280000	1100000	1760000	1340000	2060000	1380000	2030000	2420000
	L-alpha-Amino-N-butyric acid	36800000	46600000	42500000	28700000	32000000	41100000	58000000	46200000	43800000	39100000	47100000	42200000	50300000	30500000	50000000	47300000	52100000	47300000
	Orotic acid	184000	152000	55700	360000	417000	209000	107000	47000	91200	14600000	15200000	15800000	9480000	11500000	12900000	14000000	11800000	11200000
	Fructose	333000	788000	503000	760000	776000	893000	333000	475000	269000	992000	273000	510000	275000	323000	330000	242000	374000	386000
	Propionyl-carnitine	12900000	13300000	13400000	18300000	18500000	18800000	24800000	27500000	29500000	50900000	53300000	52300000	38700000	38000000	41300000	40000000	44400000	41100000
	GDP	1800000	1530000	1350000	1550000	1400000	1360000	2730000	2980000	2580000	1690000	2840000	2840000	4230000	5170000	5910000	6080000	5210000	4890000
	Cystine	9640000	9250000	7750000	11200000	10600000	12700000	3930000	4300000	3820000	7580000	7870000	9440000	3100000	4160000	3530000	3810000	2990000	4310000
	Octanoic acid	10000000	9750000	9870000	10500000	10000000	11200000	6350000	7220000	5500000	9340000	11300000	9340000	7880000	10000000	9460000	8300000	9200000	10600000
	Myristoyl-carnitine	0	0	0	1	0	0	194000	263000	254000	266000	278000	281000	1180000	1650000	1440000	1680000	1070000	1600000
	Pyruvate	12300000	12700000	3930000	20200000	18500000	22900000	18600000	19800000	18700000	47600000	44900000	43700000	32800000	32900000	36900000	35200000	32400000	36900000
	Hydroxy-L-proline	2270000	1710000	2100000	1390000	1990000	2020000	788000	763000	977000	3100000	2710000	2990000	2550000	3250000	2590000	3350000	2280000	2910000
	acetyl-aspartate (N)	293000000	297000000	293000000	211000000	210000000	218000000	545000000	605000000	574000000	158000000	170000000	160000000	217000000	261000000	237000000	244000000	254000000	229000000
	carnitine	118000000	114000000	105000000	119000000	119000000	124000000	39600000	41700000	45900000	160000000	165000000	168000000	92900000	104000000	100000000	70900000	151000000	75400000
	CDP	180000	279000	31100	158000	298000	216000	1080000	1110000	1350000	1230000	1440000	1460000	2970000	2890000	3690000	3020000	3350000	2890000
	5-oxo-L-Proline	215000000	194000000	176000000	295000000	259000000	277000000	229000000	236000000	224000000	825000000	878000000	875000000	934000000	990000000	1020000000	903000000	886000000	1010000000
	NAD+	19100000	19700000	21000000	24600000	25700000	26800000	59300000	65500000	62700000	51200000	53700000	53800000	56700000	63400000	59900000	60200000	52200000	58500000
	acetyl-cysteine	31200	0	0	1	0	0	0	9200	0	18200	23000	24900	18200	40100	16200	22300	21500	25300
	Hexanoic acid	3900000	5600000	4330000	4440000	3240000	3380000	3430000	3690000	3110000	4410000	5100000	3720000	5170000	4530000	6510000	4550000	4080000	5450000
	Citrate	136000000	117000000	137000000	193000000	167000000	175000000	609000000	631000000	668000000	756000000	749000000	726000000	881000000	1030000000	986000000	831000000	849000000	832000000
	Lactate	266000000	254000000	232000000	328000000	320000000	366000000	463000000	547000000	566000000	1950000000	1960000000	2050000000	1430000000	1810000000	1750000000	1410000000	1280000000	1560000000
	Glucose	28800000	27600000	24800000	34100000	32600000	38900000	5110000	5430000	6210000	3910000	4160000	4780000	1980000	5400000	3010000	4270000	17900	4400000
	PEP	1360000	1180000	1080000	1400000	1170000	1150000	2440000	3680000	3460000	1170000	1700000	2120000	2670000	3430000	3500000	2490000	1970000	3480000
	AMP	6620000	8080000	6510000	13300000	10400000	8620000	25500000	25200000	26500000	9660000	13200000	12300000	52100000	70200000	69700000	54100000	54000000	46900000
	acetyl-carnitine	10900000	9690000	11600000	14400000	16500000	14300000	48400000	51400000	51500000	98100000	103000000	102000000	109000000	128000000	144000000	94600000	116000000	94500000
	Hexanoyl-carnitine	0	0	0	0	0	9050	142000	98600	150000	238000	204000	289000	701000	834000	823000	628000	591000	667000
	S-Adenosyl-L-methionine	1340000	1410000	1330000	1500000	1680000	1520000	7020000	7300000	7250000	22500000	27800000	26900000	30700000	33000000	36400000	25200000	26300000	27600000
	Decanoic acid	1690000	1220000	1140000	1550000	1550000	789000	1710000	1500000	2080000	1200000	1990000	1680000	2350000	2560000	2920000	2030000	1900000	2180000
	aKG	3470000	3290000	3670000	7090000	6570000	7130000	71400000	77200000	77000000	180000000	191000000	187000000	168000000	192000000	197000000	147000000	147000000	138000000
	dihydroxyacetone phosphate (DHAP)	1750000	1430000	2040000	2350000	2140000	2000000	2640000	3340000	3400000	10900000	11800000	10800000	7960000	7240000	10700000	4890000	7000000	8080000
	cis-aconitate	3200000	3060000	3120000	4990000	4640000	4510000	23200000	25700000	27000000	24600000	24600000	26500000	41200000	45100000	51800000	33500000	34700000	35400000
	S-Adenosyl-L-Homocysteine	491000	637000	642000	944000	1010000	1020000	2230000	2740000	2700000	4910000	5310000	5060000	9580000	11600000	11000000	7590000	7140000	7360000
	NADH	14400	47800	109000	339000	199000	221000	405000	993000	1400000	4640000	3630000	3160000	1570000	3200000	3950000	1300000	1990000	2660000
	IMP	75600	0	75100	62600	21900	115000	8360000	8980000	8360000	8230000	8450000	8540000	13100000	18100000	17000000	14400000	7740000	9610000
	UMP	120000	252000	61100	171000	294000	156000	2430000	2700000	2320000	1920000	2250000	1390000	9230000	13100000	12800000	4810000	9520000	4950000
	Glyceraldehyde 3-phosphate	0	0	0	0	0	29400	11700000	12900000	12900000	20600000	20900000	19900000	41300000	47100000	49300000	25800000	25700000	22600000
	GMP	200000	196000	178000	178000	178000	135000	1040000	1120000	1370000	755000	721000	667000	3160000	4280000	4680000	2220000	2070000	1810000
	Butyric acid	889000	2080000	966000	1610000	1680000	1280000	1550000	1380000	1620000	1050000	1460000	862000	1820000	1200000	2710000	1230000	627000	986000
	folate	145000	147000	119000	283000	226000	309000	16800	41700	0	29200	106000	120000	25100	145000	60900	32400	27500	32300
	CMP	0	0	0	1	0	0	108000	97800	70900	56500	141000	115000	1070000	1120000	1460000	275000	717000	201000
	betaine	123000000	125000000	123000000	342000000	336000000	336000000	83600000	87500000	95200000	380000000	372000000	392000000	628000000	715000000	773000000	163000000	348000000	176000000
	Xanthosine	26600	0	0	0	1	0	12900000	13200000	13600000	11600000	12200000	13000000	22300000	18600000	23300000	3380000	3110000	2370000
	Inosine	911000	728000	780000	11400000	13400000	10600000	3140000	3570000	3920000	3790000	4090000	4550000	14300000	19600000	19900000	1340000	3970000	1250000
	guanine	4040000	3150000	4110000	2900000	3360000	3460000	6030000	5540000	6610000	9190000	10900000	9750000	37200000	57600000	48300000	4470000	1710000	3610000
	guanosine	105000	98000	259000	492000	618000	605000	128000	213000	229000	152000	65900	34300	969000	1260000	1150000	0	16400	0

## Sheet: Fig.2d
Figure 2d	Log2(FC) compared to UT Treg or Tconv
Exp 28	4-1BB CAR-Treg	CD28 CAR-Treg	4-1BB CAR-Tconv	CD28 CAR-Tconv
Metabolite
butyril carnitine	4.1	0.7	0.9	0.7
cis-aconitate	2	0.3	0.004	0.5
aKG	3.4	0.7	-0.8	-0.4
aminoadipate	1.3	0.6	0.3	-0.6
inosine	1.1	3.6	-1.5	1.7
arginiosuccinate	7.1	2.6	-0.6	-1.5
Glycéraldéhyde 3P	1.4	0.8	-0.2	0.8
GMP	1.6	-0.4	1	2.1
xanthine	2.4	-0.2	-0.8	-0.5
IMP	6.3	-0.03	-0.1	0.5
Exp 29	4-1BB CAR-Treg	CD28 CAR-Treg	4-1BB CAR-Tconv	CD28 CAR-Tconv
Metabolite
butyril carnitine	2	-0.7	-0.1	-0.3
cis-aconitate	5	2.9	-0.2	-0.5
aKG	6.1	2.9	-0.9	-0.3
aminoadipate	1.9	0.9	-0.2	0.3
inosine	1.5	3.7	0.03	-1
arginiosuccinate	4.6	0.6	-0.6	-0.1
Glycéraldéhyde 3P	6.3	1	0.8	-0.3
GMP	2.7	-0.6	0.2	-2.7
xanthine	4.8	0.3	1.4	-0.5
IMP	2.1	-2.3	0.9	-3.6

## Sheet: Fig.2e
Figure 2e	anti-phosphorylated tyrosine					Exp 39

## Sheet: Fig.2f
Figure 2f	Anti-Ku80, phospho-Akt, phospho-Erk, and phospho-PLC-γ1
Exp 39

## Sheet: Fig.2g
Figure 2g	Ratio pERK/ERK
sample/condition	UT Treg	CD28 CAR-Treg	4-1BB CAR-Treg
Exp 39	NA	8.961683	11.40294
Exp 24	7.878698	8.017828	13.14919
Exp 25	10.53075	12.00637	18.43521
Exp 26	8.13436	7.779788	17.00781

[truncated: 34 more sheets: Fig.2h, Fig.2i, Fig3b, Fig.4b, Fig.4c , Fig.4d , Fig.4e, Fig.4f, Fig.4g, Fig.4h, Fig.5a, Fig.5b, Fig.5c, Fig.5d, Fig.6b Survival, Fig.6b GVHD score, Fig.6c , Fig.6d, Fig.6e , Fig.7a  …]
